# Supplementary material for: Study of the Counter Cation Effects on the Supramolecular Structure and Electronic Properties of a Dianionic Oxamate-Based {NiII2} Helicate
Source: Molecules. 2023 Feb 23;28(5):2086. doi: 10.3390/molecules28052086 (PMC10003781; doi:10.3390/molecules28052086)
Supplement: Supplementary file 1 [file molecules-28-02086-s001.zip]

Archive with 1 entries (1 files):
- molecules-2218918-supplementary.pdf
